# Supplementary material for: Endovascular recanalization for acute posterior cerebral artery occlusion: a pre-specified secondary analysis of the ATTENTION, BAOCHE, and PLATO studies
Source: Front Neurol. 2026 Jul 3;17:1820036. doi: 10.3389/fneur.2026.1820036 (PMC13376863; doi:10.3389/fneur.2026.1820036)
Supplement: Supplementary file 2 [file Table_2.XLSX]

## Sheet: Study_Characteristics
Study	Design	Population_Focus	Time_Window	Total_N	EVT_N	Control_N
ATTENTION	Multicenter RCT	Multicenter RCT	0-12 hours	340	226	114
BAOCHE	Multicenter RCT	Multicenter RCT	6-24 hours	217	110	107
PLATO	Multicenter Observational Cohort	Multicenter Observational Cohort	0-24 hours	1023	378	645

## Sheet: Primary_Outcomes
Study	Primary_Outcome	EVT_Outcome	Control_Outcome	Effect_Measure	Effect_Value	Effect_95CI	P_Value
ATTENTION	mRS 0-3 at 90d	0.46	0.23	aRR	2.06	1.46-2.91	<0.001
BAOCHE	mRS 0-3 at 90d	0.464	0.243	aRR	1.81	1.26-2.60	<0.001
PLATO	Ordinal mRS shift			aOR	1.13	0.85-1.50	0.41

## Sheet: Safety_Outcomes
Study	sICH_EVT	sICH_Control	sICH_RR	Mortality_EVT	Mortality_Control	Mortality_RR
ATTENTION	0.053	0	5.00 (2.50-10.00)	0.367	0.553	0.66 (0.52-0.82)
BAOCHE	0.059	0.011	5.18 (0.64-42.18)	0.309	0.421	0.75 (0.54-1.04)
PLATO	0.062	0.017	3.77 (1.82-7.83)	0.101	0.05	2.15 (1.32-3.50)
	Note: For PLATO, the values under sICH_RR and Mortality_RR are odds ratios (OR), not risk ratios. For ATTENTION and BAOCHE, they are risk ratios (RR).

## Sheet: Evidence_Assessment
Dimension	ATTENTION	BAOCHE	PLATO
Principle Feasibility	9	9	5
Direct Evidence Signal	6	6	8
Safety Data	7	7	8
Target-Specific Design	4	4	9
Evidence Level	9	9	5
Clinical Guidance	6	5	7

## Sheet: Additional_Outcomes
Study	Outcome_Category	Specific_Outcome	Group	Value	Description	Source
ATTENTION	Safety	Any Intracranial Hemorrhage	EVT	13%	Any intracranial hemorrhage (not limited to symptomatic)	ATTENTION trial, Table 1
ATTENTION	Safety	Any Intracranial Hemorrhage	Control	2%	Any intracranial hemorrhage (not limited to symptomatic)	ATTENTION trial, Table 1
BAOCHE	Safety	Procedure-related Complications	EVT	11%	Procedure-related complications incidence	BAOCHE trial, Table 1
PLATO	Efficacy	Complete Vision Recovery	EVT	70%	Complete vision recovery rate	PLATO trial, Table 1
PLATO	Efficacy	Complete Vision Recovery	Control	43%	Complete vision recovery rate	PLATO trial, Table 1
PLATO	Procedure	Procedure-related Complications	EVT	Not reported	Procedure-related complications (not specifically reported)	PLATO trial – not reported

## Sheet: Integrated_Summary
Feature	ATTENTION_Trial	BAOCHE_Trial	PLATO_Study
Study Design	Multicenter RCT	Multicenter RCT	Multicenter Observational Cohort
Target Population	Acute Basilar Artery Occlusion	Acute Basilar Artery Occlusion (6-24h)	Isolated PCA Occlusion
Time Window	0-12 hours	6-24 hours	0-24 hours
Total Sample Size	340	217	1023
Thrombectomy/Control	226/114	110/107	378/645
Primary Outcome	90-day mRS 0-3	90-day mRS 0-3	90-day Ordinal mRS Shift
Primary Effect Measure (95% CI)	aRR 2.06 (1.46-2.91)	aRR 1.81 (1.26-2.60)	aOR 1.13 (0.85-1.50)
P Value	<0.001	<0.001	0.41
Functional Independence (mRS 0-2)	33% vs 11%	39% vs 14%	51% vs 53%
Excellent Outcome (mRS 0-1)	Not reported	Not reported	32% vs 27%
Early Neurological Improvement (NIHSS↓≥2)	Not reported	Not reported	66% vs 44%
Complete Vision Recovery	Not applicable	Not applicable	70% vs 43%
Symptomatic Intracranial Hemorrhage	5% vs 0%	6% vs 1%	6% vs 2%
90-day All-cause Mortality	37% vs 55%	31% vs 42%	10% vs 5%
Procedure-related Complications	Not reported	11%	Not reported
Any Intracranial Hemorrhage	13% vs 2%	8% vs 3%	Not reported
Baseline Median NIHSS	24 (IQR 15-35)	20 (IQR 15-29)	8 (IQR 5-12)
Intravenous Thrombolysis	Not explicitly reported	14% vs 21%	40% vs 46%
Population Characteristics	100% East Asian	100% Chinese	European and North American multi-national
